# Supplementary material for: Unraveling radiation damage and healing mechanisms in halide perovskites using energy-tuned dual irradiation dosing
Source: Nat Commun. 2024 Jan 24;15:696. doi: 10.1038/s41467-024-44876-1 (PMC10810841; doi:10.1038/s41467-024-44876-1)
Supplement: Supplementary file 4 — Source Data [file 41467_2024_44876_MOESM4_ESM.zip]

Archive with 14 entries (14 files):
- Source Data_Figure 1C.xlsx
- Source Data_Figure 1D.xlsx
- Source Data_Figure 3A.xlsx
- Source Data_Figure 3B.xlsx
- Source Data_Figure 3C.xlsx
- Source Data_Figure 3D.xlsx
- Source Data_Figure 3E.xlsx
- Source Data_Figure 4A.xlsx
- Source Data_Figure 4B.xlsx
- Source Data_Figure 5A.xlsx
- Source Data_Figure 5C.xlsx
- Source Data_Figure 5D.xlsx
- Source Data_Figure 5E.xlsx
- Source Data_Figure 5F.xlsx
