# Supplementary material for: Unraveling radiation damage and healing mechanisms in halide perovskites using energy-tuned dual irradiation dosing
Source: Nat Commun. 2024 Jan 24;15:696. doi: 10.1038/s41467-024-44876-1 (PMC10810841; doi:10.1038/s41467-024-44876-1)
Supplement: Supplementary file 4 — Source Data [file 41467_2024_44876_MOESM4_ESM.zip › Source Data_Figure 1C.xlsx]

## Sheet: Sheet1
Depth (A)	0.06 MeV	37.7*1 MeV	90% (col B) + 10% (col C)	50% (col B) + 50% (col C)	10% (col B) + 90% (col C)
97.01	0.06741	0.25047	0.08572	0.15894	0.23216
194.01	0.06835	0.27562	0.08907	0.17198	0.25489
291.01	0.06973	0.25323	0.08808	0.16148	0.23488
388.01	0.07215	0.2445	0.08938	0.15832	0.22727
485.01	0.07513	0.26019	0.09364	0.16766	0.24168
582.01	0.07754	0.29674	0.09946	0.18714	0.27482
679.01	0.08045	0.2296	0.09537	0.15503	0.21468
776.01	0.08311	0.22888	0.09768	0.15599	0.21431
873.01	0.08322	0.25452	0.10035	0.16887	0.23739
970.01	0.08632	0.22521	0.10021	0.15576	0.21132
1067.01	0.05576	0.1239	0.06257	0.08983	0.11708
1164.01	0.04377	0.07446	0.04684	0.05912	0.07139
1261.01	0.04585	0.07706	0.04897	0.06145	0.07394
1358.01	0.05086	0.07665	0.05344	0.06376	0.07407
1455.01	0.05169	0.07556	0.05408	0.06362	0.07317
1552.01	0.05112	0.0773	0.05374	0.06421	0.07468
1649.01	0.05327	0.07322	0.05526	0.06324	0.07123
1746.01	0.05549	0.06859	0.0568	0.06204	0.06728
1843.01	0.05701	0.0942	0.06073	0.07561	0.09048
1940.01	0.05851	0.033	0.05596	0.04576	0.03555
2037.01	0.05386	0.06351	0.05482	0.05868	0.06255
2134.01	0.04821	0.06845	0.05024	0.05833	0.06643
2231.01	0.05011	0.06587	0.05169	0.05799	0.0643
2328.01	0.05016	0.06694	0.05184	0.05855	0.06526
2425.01	0.05054	0.06994	0.05248	0.06024	0.068
2522.01	0.0542	0.07358	0.05614	0.06389	0.07164
2619.01	0.0538	0.07806	0.05622	0.06593	0.07563
2716.01	0.05535	0.07737	0.05755	0.06636	0.07516
2813.01	0.0582	0.07035	0.05941	0.06427	0.06913
2910.01	0.05858	0.07007	0.05972	0.06432	0.06892
3007.01	0.05988	0.06943	0.06083	0.06465	0.06847
3104.01	0.06053	0.07005	0.06148	0.06529	0.0691
3201.01	0.06134	0.06872	0.06208	0.06503	0.06798
3298.01	0.06466	0.07028	0.06522	0.06747	0.06972
3395.01	0.06718	0.07568	0.06803	0.07143	0.07483
3492.01	0.06684	0.07541	0.0677	0.07112	0.07455
3589.01	0.06952	0.07268	0.06983	0.0711	0.07236
3686.01	0.0718	0.0717	0.07179	0.07175	0.07171
3783.01	0.07276	0.07398	0.07288	0.07337	0.07386
3880.01	0.07242	0.07152	0.07233	0.07197	0.07161
3977.01	0.07188	0.06984	0.07168	0.07086	0.07005
4074.01	0.07271	0.06966	0.0724	0.07119	0.06997
4171.01	0.07439	0.07116	0.07407	0.07278	0.07149
4268.01	0.07659	0.06966	0.0759	0.07312	0.07035
4365.01	0.08026	0.06818	0.07905	0.07422	0.06939
4462.01	0.07792	0.07536	0.07766	0.07664	0.07561
4559.01	0.07702	0.07365	0.07668	0.07533	0.07398
4656.01	0.0773	0.07287	0.07686	0.07508	0.07331
4753.01	0.07599	0.06033	0.07442	0.06816	0.06189
4850.01	0.07408	0.05834	0.07251	0.06621	0.05991
4947.01	0.07246	0.05759	0.07097	0.06502	0.05907
5044.01	0.07079	0.05848	0.06956	0.06464	0.05971
5141.01	0.06793	0.06298	0.06743	0.06545	0.06348
5238.01	0.06682	0.07033	0.06717	0.06857	0.06998
5335.01	0.06668	0.073	0.06731	0.06984	0.07237
5432.01	0.0639	0.07319	0.06483	0.06854	0.07226
5529.01	0.06174	0.07621	0.06319	0.06897	0.07476
5626.01	0.05981	0.07636	0.06146	0.06808	0.0747
5723.01	0.05529	0.07647	0.0574	0.06588	0.07435
5820.01	0.0515	0.08611	0.05496	0.06881	0.08265
5917.01	0.04707	0.09446	0.05181	0.07077	0.08973
6014.01	0.04434	0.08617	0.04852	0.06525	0.08198
6111.01	0.04034	0.09341	0.04565	0.06687	0.0881
6208.01	0.03617	0.09242	0.04179	0.06429	0.08679
6305.01	0.03313	0.08592	0.03841	0.05952	0.08064
6402.01	0.03106	0.06842	0.0348	0.04974	0.06468
6499.01	0.02682	0.05649	0.02979	0.04166	0.05353
6596.01	0.02313	0.06498	0.02732	0.04406	0.0608
6693.01	0.0196	0.08751	0.02639	0.05355	0.08072
6790.01	0.01687	0.11987	0.02717	0.06837	0.10957
6887.01	0.01518	0.10832	0.02449	0.06175	0.09901
6984.01	0.01208	0.06773	0.01764	0.0399	0.06217
7081.01	0.01282	0.09057	0.02059	0.05169	0.08279
7178.01	0.00894	0.09662	0.01771	0.05278	0.08786
7275.01	0.00622	0.1262	0.01821	0.06621	0.1142
7372.01	0.00366	0.1523	0.01852	0.07798	0.13744
7469.01	0.00239	0.19634	0.02179	0.09936	0.17694
7566.01	0.00133	0.17402	0.0186	0.08768	0.15675
7663.01	0.000858274	0.154	0.01617	0.07743	0.13868
7760.01	0.000462577	0.12263	0.01268	0.06155	0.11042
7857.01	0.000282713	0.12063	0.01232	0.06046	0.1086
7954.01	0.000148023	0.12574	0.01271	0.06294	0.11318
8051.01	5.61823e-05	0.11441	0.01149	0.05723	0.10298
8148.01	1.69647e-05	0.14546	0.01456	0.07274	0.13092
8245.01	1.38638e-05	0.14776	0.01479	0.07389	0.13298
8342.01	1.54624e-05	0.16326	0.01634	0.08164	0.14693
8439.01	9.75626e-06	0.15281	0.01529	0.07641	0.13753
8536.01	0	0.14923	0.01492	0.07461	0.1343
8633.01	0	0.14336	0.01434	0.07168	0.12903
8730.01	0	0.13599	0.0136	0.068	0.12239
8827.01	0	0.09969	0.00997	0.04984	0.08972
8924.01	0	0.09711	0.00971	0.04856	0.0874
9021.01	0	0.1017	0.01017	0.05085	0.09153
9118.01	0	0.18194	0.01819	0.09097	0.16374
9215.01	0	0.17422	0.01742	0.08711	0.1568
9312.01	0	0.05972	0.00597	0.02986	0.05375
9409.01	0	0.05262	0.00526	0.02631	0.04735
9506.01	0	0.06285	0.00628	0.03142	0.05656
9603.01	0	0.10347	0.01035	0.05173	0.09312
9700.01	0	0.08435	0.00843	0.04217	0.07591
