# Supplementary material for: Unraveling radiation damage and healing mechanisms in halide perovskites using energy-tuned dual irradiation dosing
Source: Nat Commun. 2024 Jan 24;15:696. doi: 10.1038/s41467-024-44876-1 (PMC10810841; doi:10.1038/s41467-024-44876-1)
Supplement: Supplementary file 4 — Source Data [file 41467_2024_44876_MOESM4_ESM.zip › Source Data_Figure 1D.xlsx]

## Sheet: Sheet1
Depth (A)	0.06 MeV	37.7*1 MeV	90% (col B) + 10% (col C)	50% (col B) + 50% (col C)	10% (col B) + 90% (col C)
97.01	19.006	456.178	62.7231	237.592	412.46
194.01	19.2285	456.875	62.9931	238.052	413.11
291.01	19.4123	456.751	63.1461	238.081	413.017
388.01	19.6492	456.208	63.3051	237.928	412.552
485.01	19.8649	456.656	63.544	238.261	412.977
582.01	19.9464	456.649	63.6166	238.298	412.979
679.01	20.057	458.221	63.8734	239.139	414.404
776.01	20.1342	458.545	63.9753	239.34	414.704
873.01	20.1413	459.02	64.0292	239.581	415.132
970.01	20.0235	459.725	63.9937	239.874	415.755
1067.01	15.6629	236.913	37.7879	126.288	214.788
1164.01	13.5665	129.544	25.1642	71.5552	117.946
1261.01	13.4293	129.374	25.0237	71.4014	117.779
1358.01	13.2726	129.171	24.8624	71.2219	117.581
1455.01	13.1004	129.21	24.7114	71.1554	117.599
1552.01	12.928	129.402	24.5754	71.1649	117.754
1649.01	12.7601	129.653	24.4494	71.2067	117.964
1746.01	12.5831	129.61	24.2858	71.0967	117.908
1843.01	12.3678	129.389	24.07	70.8786	117.687
1940.01	12.1466	129.554	23.8874	70.8504	117.813
2037.01	10.9396	135.679	23.4135	73.3093	123.205
2134.01	9.26034	145.706	22.9049	77.4832	132.061
2231.01	9.27641	145.664	22.9151	77.4701	132.025
2328.01	9.29658	145.809	22.9478	77.5529	132.158
2425.01	9.26838	145.763	22.9179	77.5158	132.114
2522.01	9.20294	145.723	22.8549	77.4629	132.071
2619.01	9.0995	145.697	22.7592	77.3982	132.037
2716.01	9.01471	145.646	22.6778	77.3304	131.983
2813.01	8.89339	145.612	22.5653	77.2529	131.941
2910.01	8.76938	145.672	22.4596	77.2207	131.982
3007.01	8.64866	145.75	22.3588	77.1992	132.04
3104.01	8.52443	145.828	22.2548	77.1761	132.097
3201.01	8.39936	145.828	22.1422	77.1137	132.085
3298.01	8.22649	145.8	21.9838	77.0132	132.043
3395.01	8.10159	145.834	21.8748	76.9679	132.061
3492.01	7.89532	145.687	21.6745	76.7912	131.908
3589.01	7.73791	145.827	21.5468	76.7823	132.018
3686.01	7.597	145.928	21.4301	76.7625	132.095
3783.01	7.41741	145.977	21.2734	76.6974	132.121
3880.01	7.16685	146.043	21.0545	76.6051	132.156
3977.01	6.99956	145.916	20.8912	76.4579	132.025
4074.01	6.7568	146.072	20.6884	76.4146	132.141
4171.01	6.52175	146.154	20.485	76.3378	132.191
4268.01	6.2821	146.056	20.2595	76.169	132.078
4365.01	6.05897	146.081	20.0612	76.0702	132.079
4462.01	5.80248	145.977	19.8199	75.8896	131.959
4559.01	5.56863	145.999	19.6116	75.7836	131.956
4656.01	5.30291	146.193	19.392	75.7482	132.104
4753.01	5.02926	146.262	19.1526	75.6458	132.139
4850.01	4.76298	146.314	18.9181	75.5387	132.159
4947.01	4.49932	146.369	18.6863	75.4344	132.182
5044.01	4.19021	146.472	18.4184	75.3309	132.244
5141.01	3.91899	146.389	18.166	75.1542	132.142
5238.01	3.67845	146.461	17.9567	75.0698	132.183
5335.01	3.405	146.668	17.7313	75.0367	132.342
5432.01	3.14498	146.744	17.5049	74.9444	132.384
5529.01	2.87694	146.8	17.2693	74.8387	132.408
5626.01	2.59689	146.696	17.0068	74.6466	132.286
5723.01	2.34631	146.963	16.808	74.6548	132.502
5820.01	2.11309	147.195	16.6213	74.6541	132.687
5917.01	1.88113	146.901	16.3832	74.3913	132.399
6014.01	1.66999	146.57	16.16	74.12	132.08
6111.01	1.47134	146.478	15.972	73.9749	131.978
6208.01	1.2812	146.882	15.8413	74.0817	132.322
6305.01	1.10996	146.705	15.6694	73.9073	132.145
6402.01	0.9367	146.537	15.4967	73.7366	131.977
6499.01	0.79336	146.546	15.3686	73.6696	131.971
6596.01	0.67037	146.546	15.2579	73.6081	131.958
6693.01	0.55423	146.926	15.1914	73.7401	132.289
6790.01	0.46788	147.18	15.1391	73.8242	132.509
6887.01	0.38756	147.28	15.0768	73.8338	132.591
6984.01	0.31271	147.34	15.0154	73.8261	132.637
7081.01	0.35707	275.788	27.9002	138.073	248.245
7178.01	0.26313	304.006	30.6374	152.134	273.631
7275.01	0.16703	304.683	30.6187	152.425	274.232
7372.01	0.10134	305.324	30.6236	152.712	274.801
7469.01	0.0627	304.232	30.4796	152.147	273.815
7566.01	0.03596	307.617	30.794	153.826	276.858
7663.01	0.02449	309.202	30.9423	154.613	278.284
7760.01	0.0121	308.645	30.8754	154.328	277.781
7857.01	0.0061	308.934	30.8989	154.47	278.041
7954.01	0.00364	308.852	30.8885	154.428	277.967
8051.01	0.00164	308.718	30.8733	154.36	277.846
8148.01	0.00116	308.756	30.8767	154.379	277.881
8245.01	0.000157081	309.058	30.906	154.529	278.152
8342.01	0.000250173	309.422	30.9425	154.711	278.48
8439.01	5.59205e-05	309.476	30.9476	154.738	278.528
8536.01	0	309.011	30.9011	154.506	278.11
8633.01	0	309.624	30.9624	154.812	278.662
8730.01	0	309.433	30.9433	154.716	278.489
8827.01	0	310.272	31.0272	155.136	279.245
8924.01	0	310.462	31.0462	155.231	279.416
9021.01	0	285.907	28.5907	142.954	257.317
9118.01	0	185.687	18.5687	92.8436	167.118
9215.01	0	185.807	18.5807	92.9034	167.226
9312.01	0	185.282	18.5282	92.6411	166.754
9409.01	0	184.943	18.4943	92.4715	166.449
9506.01	0	185.334	18.5334	92.6672	166.801
9603.01	0	185.523	18.5523	92.7616	166.971
9700.01	0	183.429	18.3429	91.7143	165.086
