# Supplementary material for: Unraveling radiation damage and healing mechanisms in halide perovskites using energy-tuned dual irradiation dosing
Source: Nat Commun. 2024 Jan 24;15:696. doi: 10.1038/s41467-024-44876-1 (PMC10810841; doi:10.1038/s41467-024-44876-1)
Supplement: Supplementary file 4 — Source Data [file 41467_2024_44876_MOESM4_ESM.zip › Source Data_Figure 3A.xlsx]

## Sheet: Sheet1
	Pre irradiation		Control (NIEL-dominated)		IEL x = 3.6 dual dose		IEL x = 14.3 dual dose
Voltage (V)	Current Density (mA.cm-2)	Voltage (V)	Current Density (mA.cm-2)	Voltage (V)	Current Density (mA.cm-2)	Voltage (V)	Current Density (mA.cm-2)
1.2	-24.5119	1.2	-60.5588	1.2	-75.5987	1.2	-53.7213
1.17778	-16.1953	1.17778	-48.2721	1.17778	-53.8883	1.17778	-45.678
1.15556	-10.5485	1.15556	-39.1872	1.15556	-42.6109	1.15556	-38.1287
1.13333	-5.65448	1.13333	-30.6001	1.13333	-32.1618	1.13333	-31.0574
1.11111	-1.30976	1.11111	-22.9663	1.11111	-23.2546	1.11111	-24.1933
1.08889	2.50545	1.08889	-16.2474	1.08889	-15.3071	1.08889	-17.8549
1.06667	5.8243	1.06667	-10.4745	1.06667	-8.4934	1.06667	-12.0386
1.04444	8.64524	1.04444	-5.64805	1.04444	-2.86719	1.04444	-6.88793
1.02222	11.003	1.02222	-1.62859	1.02222	1.54124	1.02222	-2.31225
1	12.9414	1	1.7329	1	5.06306	1	1.60573
0.97778	14.5058	0.97778	4.36039	0.97778	7.83005	0.97778	4.92972
0.95556	15.7462	0.95556	6.4224	0.95556	9.95963	0.95556	7.62092
0.93333	16.7417	0.93333	7.98959	0.93333	11.609	0.93333	9.91081
0.91111	17.5119	0.91111	9.35819	0.91111	12.8009	0.91111	11.6966
0.88889	18.1419	0.88889	10.474	0.88889	13.8989	0.88889	13.0945
0.86667	18.6416	0.86667	11.3498	0.86667	14.5808	0.86667	14.1854
0.84444	19.0432	0.84444	12.1113	0.84444	15.3467	0.84444	15.0689
0.82222	19.3682	0.82222	12.7166	0.82222	15.8656	0.82222	15.7909
0.8	19.6343	0.8	13.3566	0.8	16.2908	0.8	16.3106
0.77778	19.8643	0.77778	13.6597	0.77778	16.7946	0.77778	16.7908
0.75556	20.0513	0.75556	14.3472	0.75556	17.1114	0.75556	17.152
0.73333	20.2206	0.73333	14.9346	0.73333	17.4099	0.73333	17.457
0.71111	20.366	0.71111	15.3585	0.71111	17.7005	0.71111	17.7293
0.68889	20.4876	0.68889	15.7333	0.68889	17.9497	0.68889	17.9544
0.66667	20.597	0.66667	16.0899	0.66667	18.146	0.66667	18.1535
0.64444	20.6782	0.64444	16.3895	0.64444	18.3331	0.64444	18.3253
0.62222	20.7524	0.62222	16.7122	0.62222	18.5121	0.62222	18.4864
0.6	20.8277	0.6	16.9855	0.6	18.6673	0.6	18.6334
0.57778	20.8783	0.57778	17.2535	0.57778	18.8245	0.57778	18.7647
0.55556	20.9323	0.55556	17.5238	0.55556	18.9581	0.55556	18.8728
0.53333	20.9701	0.53333	17.7673	0.53333	19.0909	0.53333	18.9933
0.51111	21.0096	0.51111	17.9983	0.51111	19.2091	0.51111	19.0835
0.48889	21.052	0.48889	18.2108	0.48889	19.3327	0.48889	19.157
0.46667	21.0885	0.46667	18.4284	0.46667	19.4275	0.46667	19.2513
0.44444	21.1175	0.44444	18.5995	0.44444	19.5364	0.44444	19.3481
0.42222	21.1358	0.42222	18.7981	0.42222	19.6338	0.42222	19.4039
0.4	21.163	0.4	18.9797	0.4	19.7037	0.4	19.4524
0.37778	21.1743	0.37778	19.1673	0.37778	19.7744	0.37778	19.5023
0.35556	21.183	0.35556	19.3322	0.35556	19.8342	0.35556	19.5573
0.33333	21.202	0.33333	19.4992	0.33333	19.9211	0.33333	19.5963
0.31111	21.2223	0.31111	19.6513	0.31111	20.0156	0.31111	19.6343
0.28889	21.2393	0.28889	19.7926	0.28889	20.094	0.28889	19.669
0.26667	21.2611	0.26667	19.9277	0.26667	20.1708	0.26667	19.715
0.24444	21.2683	0.24444	20.0878	0.24444	20.2453	0.24444	19.7348
0.22222	21.2645	0.22222	20.2227	0.22222	20.3139	0.22222	19.7592
0.2	21.2706	0.2	20.3524	0.2	20.3668	0.2	19.7782
0.17778	21.2894	0.17778	20.4768	0.17778	20.4223	0.17778	19.8085
0.15556	21.3009	0.15556	20.5896	0.15556	20.4878	0.15556	19.8406
0.13333	21.3102	0.13333	20.6995	0.13333	20.5456	0.13333	19.8692
0.11111	21.3179	0.11111	20.7953	0.11111	20.6055	0.11111	19.8987
0.08889	21.3372	0.08889	20.9009	0.08889	20.6497	0.08889	19.9264
0.06667	21.3493	0.06667	21.0073	0.06667	20.7049	0.06667	19.9424
0.04444	21.3634	0.04444	21.109	0.04444	20.7637	0.04444	19.9642
0.02222	21.3742	0.02222	21.2141	0.02222	20.8036	0.02222	19.9819
0	21.3785	0	21.3009	0	20.8591	0	20.0069
-0.02222	21.3888	-0.02222	21.3911	-0.02222	20.9081	-0.02222	20.0259
-0.04444	21.3832	-0.04444	21.4718	-0.04444	20.9639	-0.04444	20.0392
-0.06667	21.3888	-0.06667	21.5535	-0.06667	20.9973	-0.06667	20.0567
-0.08889	21.3778	-0.08889	21.6498	-0.08889	21.0584	-0.08889	20.0732
-0.11111	21.3911	-0.11111	21.7318	-0.11111	21.1096	-0.11111	20.0996
-0.13333	21.3865	-0.13333	21.8281	-0.13333	21.1612	-0.13333	20.1197
-0.15556	21.4066	-0.15556	21.9376	-0.15556	21.2154	-0.15556	20.1387
-0.17778	21.4256	-0.17778	22.0437	-0.17778	21.2647	-0.17778	20.1438
-0.2	21.4441	-0.2	22.1555	-0.2	21.3279	-0.2	20.1615
