# Supplementary material for: Unraveling radiation damage and healing mechanisms in halide perovskites using energy-tuned dual irradiation dosing
Source: Nat Commun. 2024 Jan 24;15:696. doi: 10.1038/s41467-024-44876-1 (PMC10810841; doi:10.1038/s41467-024-44876-1)
Supplement: Supplementary file 4 — Source Data [file 41467_2024_44876_MOESM4_ESM.zip › Source Data_Figure 3B.xlsx]

## Sheet: Sheet1
IEL/NIEL ratio	Jsc (before)	std. dev.	Jsc (after)	std. dev.	Jsc remaining factor	error
1.0 x	21.0667	0.46376	21.237	0.39024	1.00808	0.0289
3.6 x	21.1722	0.16344	20.9198	0.06899	0.98808	0.00829
14.3 x	20.7101	0.10314	19.9081	0.12587	0.96127	0.0077
24.9 x	21.1363	0.21312	18.1917	0.27544	0.86069	0.0156
27.5 x	21.2664	0.12673	18.9863	0.52735	0.89278	0.025
