# Supplementary material for: Unraveling radiation damage and healing mechanisms in halide perovskites using energy-tuned dual irradiation dosing
Source: Nat Commun. 2024 Jan 24;15:696. doi: 10.1038/s41467-024-44876-1 (PMC10810841; doi:10.1038/s41467-024-44876-1)
Supplement: Supplementary file 4 — Source Data [file 41467_2024_44876_MOESM4_ESM.zip › Source Data_Figure 3C.xlsx]

## Sheet: Sheet1
IEL/NIEL ratio	Voc (before)	std. dev.	Voc (after)	std. dev.	Voc remaining factor	error
1.0 x	1.11099	0.00709	1.00971	0.04611	0.90884	0.04
3.6 x	1.10745	0.00783	1.02536	0.00946	0.92587	0.0107
14.3 x	1.1061	0.01317	0.97634	0.04009	0.88268	0.0377
24.9 x	1.12033	0.0094	1.00186	0.01491	0.89426	0.015
27.5 x	1.12514	0.00604	0.97694	0.01317	0.86829	0.012
