# Supplementary material for: Unraveling radiation damage and healing mechanisms in halide perovskites using energy-tuned dual irradiation dosing
Source: Nat Commun. 2024 Jan 24;15:696. doi: 10.1038/s41467-024-44876-1 (PMC10810841; doi:10.1038/s41467-024-44876-1)
Supplement: Supplementary file 4 — Source Data [file 41467_2024_44876_MOESM4_ESM.zip › Source Data_Figure 3D.xlsx]

## Sheet: Sheet1
IEL/NIEL ratio	FF (before)	std. dev.	FF (after)	std. dev.	FF remaining factor	error
1.0 x	0.70041	0.02152	0.56187	0.0806	0.8022	0.1176
3.6 x	0.72097	0.02597	0.65242	0.05792	0.90491	0.0866
14.3 x	0.71067	0.01877	0.63004	0.05074	0.88654	0.0751
24.9 x	0.72626	0.02306	0.63254	0.04405	0.87096	0.0666
27.5 x	0.73699	0.02144	0.62386	0.00379	0.84649	0.0251
