# Supplementary material for: Unraveling radiation damage and healing mechanisms in halide perovskites using energy-tuned dual irradiation dosing
Source: Nat Commun. 2024 Jan 24;15:696. doi: 10.1038/s41467-024-44876-1 (PMC10810841; doi:10.1038/s41467-024-44876-1)
Supplement: Supplementary file 4 — Source Data [file 41467_2024_44876_MOESM4_ESM.zip › Source Data_Figure 3E.xlsx]

## Sheet: Sheet1
IEL/NIEL ratio	PCE (before)	std. dev.	PCE (after)	std. dev.	PCE remaining factor	error
1.0 x	16.3969	0.73022	12.1588	2.4153	0.74153	0.151
3.6 x	16.9075	0.69714	14.0041	1.34533	0.82828	0.086
14.3 x	16.2875	0.68948	12.2555	1.22587	0.75245	0.082
24.9 x	17.2023	0.71927	11.5164	0.66841	0.66947	0.048
27.5 x	17.6359	0.5747	11.5669	0.1621	0.65587	0.023
