# Supplementary material for: Unraveling radiation damage and healing mechanisms in halide perovskites using energy-tuned dual irradiation dosing
Source: Nat Commun. 2024 Jan 24;15:696. doi: 10.1038/s41467-024-44876-1 (PMC10810841; doi:10.1038/s41467-024-44876-1)
Supplement: Supplementary file 4 — Source Data [file 41467_2024_44876_MOESM4_ESM.zip › Source Data_Figure 4A.xlsx]

## Sheet: Sheet1
Control	Control	Irradiated	Irradiated	Healed	Healed
Ew (eV)	tdos (cm-3.eV-1)	Ew (eV)	tdos (cm-3.eV-1)	Ew (eV)	tdos (cm-3.eV-1)
0.43065	7.29507e+16	0.42365	2.62247e+16	0.42665	3.56316e+16
0.42483	5.22226e+16	0.41783	1.77628e+16	0.42083	2.51689e+16
0.41901	3.75112e+16	0.41201	1.28319e+16	0.41501	1.81044e+16
0.41319	2.70583e+16	0.40619	9914070000000000	0.40919	1.32565e+16
0.40737	1.95036e+16	0.40037	6969150000000000	0.40337	9753480000000000
0.40155	1.45183e+16	0.39455	6084440000000000	0.39755	7519670000000000
0.39573	1.10828e+16	0.38873	5581230000000000	0.39173	6014020000000000
0.38991	8583140000000000	0.38291	4852830000000000	0.38591	4876690000000000
0.38409	6899010000000000	0.37709	4587910000000000	0.38009	4114650000000000
0.37828	5708140000000000	0.37128	4564450000000000	0.37428	3612760000000000
0.37246	4870840000000000	0.36546	4736470000000000	0.36846	3341510000000000
0.36664	4281530000000000	0.35964	5118830000000000	0.36264	3150360000000000
0.36082	3930130000000000	0.35382	5659260000000000	0.35682	3159920000000000
0.355	3702720000000000	0.348	6366470000000000	0.351	3366810000000000
0.34918	3625580000000000	0.34218	7277300000000000	0.34518	3711430000000000
0.34336	3673380000000000	0.33636	8392650000000000	0.33936	4297020000000000
0.33754	3878810000000000	0.33054	9837800000000000	0.33354	5211630000000000
0.33172	4285530000000000	0.32472	1.15328e+16	0.32772	6532470000000000
0.32591	4924270000000000	0.31891	1.36389e+16	0.32191	8449710000000000
0.32009	5938540000000000	0.31309	1.62495e+16	0.31609	1.11872e+16
0.31427	7475450000000000	0.30727	1.93946e+16	0.31027	1.49782e+16
0.30845	9765680000000000	0.30145	2.30787e+16	0.30445	2.00769e+16
0.30263	1.31219e+16	0.29563	2.72511e+16	0.29863	2.66765e+16
0.29681	1.79365e+16	0.28981	3.16645e+16	0.29281	3.46609e+16
0.29099	2.457e+16	0.28399	3.59121e+16	0.28699	4.34358e+16
0.28517	3.32798e+16	0.27817	3.96431e+16	0.28117	5.20156e+16
0.27935	4.39545e+16	0.27235	4.23671e+16	0.27535	5.89435e+16
0.27354	5.59218e+16	0.26654	4.37471e+16	0.26954	6.27445e+16
0.26772	6.76247e+16	0.26072	4.35734e+16	0.26372	6.26792e+16
0.2619	7.68761e+16	0.2549	4.2079e+16	0.2579	5.90043e+16
0.25608	8.13746e+16	0.24908	3.98766e+16	0.25208	5.28748e+16
0.25026	7.96483e+16	0.24326	3.74821e+16	0.24626	4.57173e+16
0.24444	7.23792e+16	0.23744	3.54006e+16	0.24044	3.89003e+16
0.23862	6.17725e+16	0.23162	3.3623e+16	0.23462	3.31916e+16
0.2328	5.03132e+16	0.2258	3.17416e+16	0.2288	2.87912e+16
0.22698	4.91785e+16	0.21998	3.41024e+16	0.22298	2.98396e+16
