# Supplementary material for: Unraveling radiation damage and healing mechanisms in halide perovskites using energy-tuned dual irradiation dosing
Source: Nat Commun. 2024 Jan 24;15:696. doi: 10.1038/s41467-024-44876-1 (PMC10810841; doi:10.1038/s41467-024-44876-1)
Supplement: Supplementary file 4 — Source Data [file 41467_2024_44876_MOESM4_ESM.zip › Source Data_Figure 4B.xlsx]

## Sheet: Sheet1
Depth (Angstrom)	C	H	N	Pb	I	Br	Cs
97.01	0	0	0	0	0	0	0
194.01	0	0	0	0	0	0	0
291.01	0	0	0	0	0	0	0
388.01	0	0	0	0	0	0	0
485.01	0	0	0	0	0	0	0
582.01	0	0	0	0	0	0	0
679.01	0	0	0	0	0	0	0
776.01	0	0	0	0	0	0	0
873.01	0	0	0	0	0	0	0
970.01	0	0	0	0	0	0	0
1067.01	0	0	0	0	0	0	0
1164.01	0	0	0	0	0	0	0
1261.01	0	0	0	0	0	0	0
1358.01	0	0	0	0	0	0	0
1455.01	0	0	0	0	0	0	0
1552.01	0	0	0	0	0	0	0
1649.01	0	0	0	0	0	0	0
1746.01	0	0	0	0	0	0	0
1843.01	0	0	0	0	0	0	0
1940.01	0	0	0	0	0	0	0
2037.01	8.65979e-06	7.62883e-05	1.85567e-05	1.61855e-05	4.48452e-05	9.89691e-06	8.24742e-07
2134.01	1.93814e-05	0.000178246	4.40204e-05	5.61853e-05	0.000137319	3.05153e-05	2.47423e-06
2231.01	3.04123e-05	0.000212473	5.45358e-05	8.61851e-05	0.000215772	4.10308e-05	4.63918e-06
2328.01	3.31957e-05	0.00025206	7.83501e-05	0.000116185	0.000292163	5.85564e-05	7.52577e-06
2425.01	4.2474e-05	0.000269277	9.04119e-05	0.000161752	0.000394754	7.67006e-05	8.65979e-06
2522.01	5.25771e-05	0.000321132	0.000108556	0.000191545	0.0004493	8.77315e-05	7.1134e-06
2619.01	5.61853e-05	0.000330619	0.00011402	0.000217731	0.000519106	9.53603e-05	9.89691e-06
2716.01	5.61853e-05	0.00035186	0.000115463	0.000222061	0.000530655	0.000104432	1.03093e-05
2813.01	5.53606e-05	0.000352994	0.000110618	0.000190514	0.00048312	8.83501e-05	1.13402e-05
2910.01	5.3608e-05	0.000360315	0.000118247	0.000192782	0.00048477	9.41232e-05	8.35052e-06
3007.01	5.90719e-05	0.000381968	0.000118041	0.00019804	0.000486214	9.15459e-05	1.03093e-05
3104.01	6.06183e-05	0.000399394	0.000122267	0.000206081	0.000504258	9.21645e-05	1.19588e-05
3201.01	5.92781e-05	0.000436823	0.000123195	0.000202164	0.000510548	0.000102061	1.20618e-05
3298.01	6.72162e-05	0.000462601	0.000133504	0.000218762	0.000540863	9.90717e-05	1.35051e-05
3395.01	6.4845e-05	0.000475181	0.000128968	0.000220205	0.000540966	0.000101546	1.03093e-05
3492.01	6.67007e-05	0.000504464	0.000136185	0.000217215	0.0005421	0.000106082	1.21649e-05
3589.01	6.96904e-05	0.000527664	0.000145257	0.000222164	0.000549111	0.000105979	1.3402e-05
3686.01	7.19584e-05	0.000551174	0.000143917	0.000226081	0.000535295	0.00010835	1.14433e-05
3783.01	7.55666e-05	0.000577673	0.000151236	0.000222164	0.000562413	0.000107319	1.03093e-05
3880.01	8.14429e-05	0.000609844	0.000157628	0.000226287	0.00057128	0.000108865	1.2268e-05
3977.01	8.07212e-05	0.000627682	0.000155154	0.000220411	0.000555814	0.000112474	1.29897e-05
4074.01	8.12367e-05	0.000633044	0.000167216	0.000224535	0.000582313	0.000107938	1.38144e-05
4171.01	8.3814e-05	0.000651909	0.000170927	0.000219999	0.000560144	0.000113608	1.23711e-05
4268.01	8.51542e-05	0.000695406	0.000169071	0.000219896	0.000549627	0.000109278	1.05155e-05
4365.01	8.58759e-05	0.000701693	0.000170308	0.000212989	0.000559113	0.000113917	1.29897e-05
4462.01	9.62882e-05	0.000748282	0.000182061	0.000207318	0.000539935	0.000114535	1.20618e-05
4559.01	8.92779e-05	0.000753951	0.000174948	0.000206288	0.000544884	0.000111237	1.04124e-05
4656.01	8.8247e-05	0.000777864	0.000179999	0.000203298	0.000532511	0.00010835	1.13402e-05
4753.01	9.28861e-05	0.000805076	0.000180514	0.00018804	0.000521581	0.00010567	1.05155e-05
4850.01	8.98965e-05	0.000820949	0.000178556	0.00017835	0.000499824	0.000108659	1e-05
4947.01	9.42263e-05	0.000844862	0.000176082	0.000175978	0.00048178	0.000101958	8.5567e-06
5044.01	8.98965e-05	0.000846717	0.000178556	0.000171855	0.000449712	9.47418e-05	9.07216e-06
5141.01	9.15459e-05	0.000798788	0.000181752	0.000157422	0.000440845	9.23707e-05	9.07216e-06
5238.01	8.89686e-05	0.000831153	0.000172061	0.000146906	0.000423625	8.96903e-05	7.1134e-06
5335.01	9.29892e-05	0.000852695	0.000167937	0.000132061	0.000376194	8.78346e-05	7.62887e-06
5432.01	8.47418e-05	0.000855066	0.000174432	0.000130205	0.00038104	7.96903e-05	4.94845e-06
5529.01	7.81439e-05	0.000811569	0.000164844	0.000120102	0.00033928	8.06182e-05	6.08247e-06
5626.01	7.95872e-05	0.000808683	0.000165669	0.000115051	0.000331134	6.78347e-05	6.39175e-06
5723.01	7.40203e-05	0.000770752	0.000149381	0.000100103	0.000297524	6.93811e-05	5.7732e-06
5820.01	7.73192e-05	0.000748179	0.000143401	8.3814e-05	0.000260617	6.24739e-05	4.74227e-06
5917.01	6.93811e-05	0.00070561	0.000127113	7.56697e-05	0.000236081	5.34018e-05	4.43299e-06
6014.01	6.26801e-05	0.000687675	0.000126288	7.1546e-05	0.00020804	4.93812e-05	3.50515e-06
6111.01	6.07214e-05	0.000637684	0.000110206	5.61853e-05	0.00017804	4.22679e-05	4.43299e-06
6208.01	5.57729e-05	0.000583551	0.000105154	4.76287e-05	0.000162886	3.72163e-05	3.19588e-06
6305.01	4.99998e-05	0.000557154	8.84532e-05	4.09277e-05	0.000143092	3.32988e-05	2.57732e-06
6402.01	4.31957e-05	0.000505908	8.80408e-05	3.41236e-05	0.000123401	2.95875e-05	2.78351e-06
6499.01	4.27833e-05	0.000450743	7.68037e-05	2.94844e-05	0.000105979	2.4536e-05	2.06186e-06
6596.01	3.80411e-05	0.000402384	6.71131e-05	2.46391e-05	8.6082e-05	2.13401e-05	2.06186e-06
6693.01	2.71133e-05	0.000346085	5.75255e-05	1.91752e-05	6.54636e-05	1.92783e-05	1.54639e-06
6790.01	2.49484e-05	0.000307215	4.65977e-05	1.60824e-05	5.53606e-05	1.3402e-05	8.24742e-07
6887.01	2.24742e-05	0.000279277	4.48452e-05	1.31959e-05	4.49483e-05	1.09278e-05	1.4433e-06
6984.01	1.91752e-05	0.000228452	3.87627e-05	1.05155e-05	3.99998e-05	1.10309e-05	1.13402e-06
7081.01	3.91753e-06	3.98967e-05	6.39175e-06	2.78351e-06	8.76289e-06	2.78351e-06	2.06186e-07
7178.01	0	0	0	0	0	0	0
7275.01	0	0	0	0	0	0	0
7372.01	0	0	0	0	0	0	0
7469.01	0	0	0	0	0	0	0
7566.01	0	0	0	0	0	0	0
7663.01	0	0	0	0	0	0	0
7760.01	0	0	0	0	0	0	0
7857.01	0	0	0	0	0	0	0
7954.01	0	0	0	0	0	0	0
8051.01	0	0	0	0	0	0	0
8148.01	0	0	0	0	0	0	0
8245.01	0	0	0	0	0	0	0
8342.01	0	0	0	0	0	0	0
8439.01	0	0	0	0	0	0	0
8536.01	0	0	0	0	0	0	0
8633.01	0	0	0	0	0	0	0
8730.01	0	0	0	0	0	0	0
8827.01	0	0	0	0	0	0	0
8924.01	0	0	0	0	0	0	0
9021.01	0	0	0	0	0	0	0
9118.01	0	0	0	0	0	0	0
9215.01	0	0	0	0	0	0	0
9312.01	0	0	0	0	0	0	0
9409.01	0	0	0	0	0	0	0
9506.01	0	0	0	0	0	0	0
9603.01	0	0	0	0	0	0	0
9700.01	0	0	0	0	0	0	0
