# Supplementary material for: Unraveling radiation damage and healing mechanisms in halide perovskites using energy-tuned dual irradiation dosing
Source: Nat Commun. 2024 Jan 24;15:696. doi: 10.1038/s41467-024-44876-1 (PMC10810841; doi:10.1038/s41467-024-44876-1)
Supplement: Supplementary file 4 — Source Data [file 41467_2024_44876_MOESM4_ESM.zip › Source Data_Figure 5A.xlsx]

## Sheet: Sheet1
	Pre irradiation		Control (NIEL-dominated)		IEL x = 2.4 dual dose
Voltage (V)	Current Density (mA.cm-2)	Voltage (V)	Current Density (mA.cm-2)	Voltage (V)	Current Density (mA.cm-2)
1.2	-98.1964	1.2	-32.7764	1.2	-28.9226
1.17778	-67.2063	1.17778	-25.3525	1.17778	-21.2359
1.15556	-46.3691	1.15556	-18.4114	1.15556	-13.7515
1.13333	-29.4308	1.13333	-12.1981	1.13333	-7.05005
1.11111	-15.6216	1.11111	-6.75511	1.11111	-1.24116
1.08889	-4.73651	1.08889	-2.12239	1.08889	3.61327
1.06667	3.51128	1.06667	1.7347	1.06667	7.53742
1.04444	9.45838	1.04444	4.86266	1.04444	10.5868
1.02222	13.5685	1.02222	7.36451	1.02222	12.897
1	16.2728	1	9.31605	1	14.5944
0.97778	18.0178	0.97778	10.8342	0.97778	15.8299
0.95556	19.1298	0.95556	12.0144	0.95556	16.7242
0.93333	19.8522	0.93333	12.9342	0.93333	17.3755
0.91111	20.3231	0.91111	13.6618	0.91111	17.849
0.88889	20.6376	0.88889	14.2329	0.88889	18.202
0.86667	20.8459	0.86667	14.7041	0.86667	18.4731
0.84444	20.9801	0.84444	15.0949	0.84444	18.6796
0.82222	21.0733	0.82222	15.4268	0.82222	18.8525
0.8	21.1255	0.8	15.7084	0.8	18.9895
0.77778	21.164	0.77778	15.9615	0.77778	19.0969
0.75556	21.2013	0.75556	16.175	0.75556	19.1958
0.73333	21.219	0.73333	16.362	0.73333	19.2903
0.71111	21.2375	0.71111	16.5236	0.71111	19.362
0.68889	21.2514	0.68889	16.6703	0.68889	19.4301
0.66667	21.2634	0.66667	16.8057	0.66667	19.4912
0.64444	21.2742	0.64444	16.9208	0.64444	19.5462
0.62222	21.2801	0.62222	17.0171	0.62222	19.5863
0.6	21.2927	0.6	17.1166	0.6	19.6161
0.57778	21.3004	0.57778	17.2018	0.57778	19.6603
0.55556	21.313	0.55556	17.2758	0.55556	19.6873
0.53333	21.3205	0.53333	17.339	0.53333	19.7207
0.51111	21.3241	0.51111	17.4033	0.51111	19.7379
0.48889	21.3261	0.48889	17.4642	0.48889	19.7592
0.46667	21.3225	0.46667	17.5212	0.46667	19.7795
0.44444	21.3318	0.44444	17.5754	0.44444	19.8039
0.42222	21.3362	0.42222	17.6222	0.42222	19.8281
0.4	21.3467	0.4	17.6684	0.4	19.8473
0.37778	21.3534	0.37778	17.709	0.37778	19.8643
0.35556	21.3474	0.35556	17.7427	0.35556	19.8812
0.33333	21.3382	0.33333	17.7928	0.33333	19.9023
0.31111	21.3454	0.31111	17.831	0.31111	19.9221
0.28889	21.3454	0.28889	17.8475	0.28889	19.9303
0.26667	21.3521	0.26667	17.8773	0.26667	19.9365
0.24444	21.3616	0.24444	17.8955	0.24444	19.9586
0.22222	21.3647	0.22222	17.921	0.22222	19.9647
0.2	21.369	0.2	17.9287	0.2	19.9712
0.17778	21.368	0.17778	17.9443	0.17778	19.9781
0.15556	21.3762	0.15556	17.9687	0.15556	19.9943
0.13333	21.3762	0.13333	17.9911	0.13333	20.0058
0.11111	21.3654	0.11111	18.005	0.11111	20.0056
0.08889	21.3809	0.08889	18.0176	0.08889	20.0146
0.06667	21.378	0.06667	18.0343	0.06667	20.0328
0.04444	21.368	0.04444	18.0468	0.04444	20.0552
0.02222	21.3608	0.02222	18.0556	0.02222	20.0536
0	21.3739	0	18.0751	0	20.0672
-0.02222	21.385	-0.02222	18.0851	-0.02222	20.0816
-0.04444	21.3844	-0.04444	18.0838	-0.04444	20.0837
-0.06667	21.3911	-0.06667	18.0895	-0.06667	20.0932
-0.08889	21.3939	-0.08889	18.1062	-0.08889	20.0937
-0.11111	21.3939	-0.11111	18.1255	-0.11111	20.1019
-0.13333	21.4109	-0.13333	18.1355	-0.13333	20.1153
-0.15556	21.4042	-0.15556	18.1509	-0.15556	20.1073
-0.17778	21.4099	-0.17778	18.1578	-0.17778	20.1191
-0.2	21.4089	-0.2	18.1733	-0.2	20.1279
