# Supplementary material for: Unraveling radiation damage and healing mechanisms in halide perovskites using energy-tuned dual irradiation dosing
Source: Nat Commun. 2024 Jan 24;15:696. doi: 10.1038/s41467-024-44876-1 (PMC10810841; doi:10.1038/s41467-024-44876-1)
Supplement: Supplementary file 4 — Source Data [file 41467_2024_44876_MOESM4_ESM.zip › Source Data_Figure 5C.xlsx]

## Sheet: Sheet1
IEL/NIEL ratio	Jsc (before)	std. dev.	Jsc (after)	std. dev.	Jsc remaining factor	error
1.0 x	21.395	0.14725	18.6797	0.45602	0.87309	0.022
1.6 x	21.3142	0.1805	19.9286	0.27691	0.93499	0.015
2.4 x	21.3281	0.17601	19.9917	0.12384	0.93734	0.00967
3.0 x	21.3148	0.14537	17.8939	1.33338	0.8395	0.063
6.9 x	21.308	0.09659	17.1136	1.02036	0.80315	0.048
10.8 x	21.2704	0.09381	12.734	0.97781	0.59867	0.046
20.7 x	20.8572	0.31523	8.22062	1.45869	0.39414	0.07
