# Supplementary material for: Unraveling radiation damage and healing mechanisms in halide perovskites using energy-tuned dual irradiation dosing
Source: Nat Commun. 2024 Jan 24;15:696. doi: 10.1038/s41467-024-44876-1 (PMC10810841; doi:10.1038/s41467-024-44876-1)
Supplement: Supplementary file 4 — Source Data [file 41467_2024_44876_MOESM4_ESM.zip › Source Data_Figure 5D.xlsx]

## Sheet: Sheet1
IEL/NIEL ratio	Voc (before)	std. dev.	Voc (after)	std. dev.	Voc remaining factor	error
1.0 x	1.07496	0.01312	1.07736	0.00484	1.00223	0.012
1.6 x	1.07972	0.0117	1.09293	0.0039	1.01223	0.0109
2.4 x	1.07304	0.00728	1.09924	0.0062	1.02442	0.0087
3.0 x	1.07593	0.00582	1.0809	0.01646	1.00462	0.0158
6.9 x	1.06862	0.01222	1.06588	0.0133	0.99744	0.015
10.8 x	1.07606	0.00648	1.03654	0.00483	0.96327	0.007
20.7 x	1.06884	0.01176	1.02764	0.00486	0.96145	0.011
