# Supplementary material for: Unraveling radiation damage and healing mechanisms in halide perovskites using energy-tuned dual irradiation dosing
Source: Nat Commun. 2024 Jan 24;15:696. doi: 10.1038/s41467-024-44876-1 (PMC10810841; doi:10.1038/s41467-024-44876-1)
Supplement: Supplementary file 4 — Source Data [file 41467_2024_44876_MOESM4_ESM.zip › Source Data_Figure 5E.xlsx]

## Sheet: Sheet1
IEL/NIEL ratio	FF (before)	std. dev.	FF (after)	std. dev.	FF remaining factor	error
1.0 x	0.81379	0.00433	0.67065	0.03418	0.82411	0.04
1.6 x	0.81101	0.00784	0.7129	0.03328	0.87903	0.04
2.4 x	0.80824	0.00791	0.7203	0.00864	0.89119	0.01
3.0 x	0.80492	0.01429	0.69709	0.04455	0.86603	0.06
6.9 x	0.80605	0.01043	0.66895	0.02423	0.82992	0.03
10.8 x	0.80803	0.00267	0.6153	0.02208	0.76148	0.027
20.7 x	0.7867	0.0198	0.56291	0.02545	0.71554	0.036
