# Supplementary material for: Unraveling radiation damage and healing mechanisms in halide perovskites using energy-tuned dual irradiation dosing
Source: Nat Commun. 2024 Jan 24;15:696. doi: 10.1038/s41467-024-44876-1 (PMC10810841; doi:10.1038/s41467-024-44876-1)
Supplement: Supplementary file 4 — Source Data [file 41467_2024_44876_MOESM4_ESM.zip › Source Data_Figure 5F.xlsx]

## Sheet: Sheet1
IEL/NIEL ratio	PCE (before)	std. dev.	PCE (after)	std. dev.	PCE remaining factor	error
1.0 x	18.7186	0.27091	13.5087	0.95838	0.72167	0.052
1.6 x	18.6633	0.27563	15.5351	0.90759	0.83239	0.05
2.4 x	18.4976	0.2848	15.8299	0.27919	0.85578	0.02
3.0 x	18.4617	0.46087	13.5724	2.07329	0.73516	0.114
6.9 x	18.3515	0.15408	12.2413	1.34123	0.66705	0.073
10.8 x	18.4946	0.1682	8.12413	0.73769	0.43927	0.04
20.7 x	17.5443	0.71447	4.76742	0.93248	0.27174	0.054
